# Supplementary material for: Disease Progression Detection via Deep Sequence Learning of Successive Radiographic Scans
Source: Int J Environ Res Public Health. 2022 Jan 2;19(1):480. doi: 10.3390/ijerph19010480 (PMC8744904; doi:10.3390/ijerph19010480)
Supplement: Supplementary file 1 [file ijerph-19-00480-s001.zip]

Archive with 1 entries (1 files):
- ijerph-1466391-supplementary.pdf
